# Supplementary material for: Vector competence of Aedes vexans (Meigen), Culex poicilipes (Theobald) and Cx. quinquefasciatus Say from Senegal for West and East African lineages of Rift Valley fever virus
Source: Parasit Vectors. 2016 Feb 20;9:94. doi: 10.1186/s13071-016-1383-y (PMC4761212; doi:10.1186/s13071-016-1383-y)
Supplement: Additional file 2: Table S2. — Mosquito tested, number infected, that disseminated and transmitted by species and Rift valley fever strains. (XLS 25 kb) [file 13071_2016_1383_MOESM2_ESM.xls]

## Sheet: Feuil2
Table S2. Mosquito tested, number infected, that disseminated and transmitted by species and Rift valley fever strains
Species		Ae. vexans	Ae. vexans	Ae. vexans	Cx. quinquefasciatus	Cx. quinquefasciatus	Cx. quinquefasciatus	Cx. poicilipes	Cx. poicilipes	Cx. poicilipes
Strain Name		SH172805	ArD141967	AnD133719	SH172805	ArD141967	AnD133719	SH172805	ArD141967	AnD133719
Virus titer		4.5 x 106PFU/ml	5.5 x 106PFU/ml	9.5 x 106PFU/ml	1.5 x 106PFU/ml	5.5 x 108PFU/ml	1.7 x 106PFU/ml	9.75 x 108PFU/ml	1.15 x 105PFU/ml	3 x 107PFU/ml
5 days post exposure (dpe)	Sample size	40	25	30	40	30	30	30	42	25
	Number infected (%)	34 (85%)	9 (36%)	23 (76.7%)	9 (22.5%)	7 (23.3%)	2 (6.7%)	11 (36.7%)	11 (26.2%)	0
	Number that disseminated (%)	5 (14.7%)	0	0	0	0	0	1 (9.1%)	2 (18.2%)	0
	Number that transmitted (%)	0	0	0	0	0	0	0	0	0
10 dpe	Sample size	30	25	30	50	30	30	30	48	25
	Number infected (%)	24 (80%)	8 (32%)	19 (63.3%)	8 (16%)	7 (23.3%)	1 (3.3%)	14 (46.7%)	10 (20.8%)	0
	Number that disseminated (%)	3 (12.5%)	2 (25%)	0	1 (12.5%)	0	0	3 (21.4%)	1 (10%)	0
	Number that transmitted (%)	1 (33.3%)	0	0	0	0	0	0	0	0
15 dpe	Sample size	76	50	76	100	70	79	52	68	36
	Number infected (%)	54 (71.1%)	25 (50%)	57 (75%)	21 (21%)	19 (27.1%)	7 (8.9%)	22 (42.3%)	28 (41.2%)	3 (8.3%)
	Number that disseminated (%)	20 (37%)	4 (16%)	6 (10.5%)	2 (9.5%)	0	2 (28.6%)	9 (40.9%)	1 (3.6%)	0
	Number that transmitted (%)	4 (20%)	0	0	0	0	0	1 (11.1%)	0	0
20 dpe	Sample size	18	10	9	66	18	20	8	10	6
	Number infected (%)	13 (72.2%)	3 (30%)	5 (55.6%)	11 (16.7%)	5 (27.8%)	1 (5%)	0	2 (20%)	0
	Number that disseminated (%)	2 (15.4%)	1 (33.3%)	0	2 (18.2%)	0	0	0	0	0
	Number that transmitted (%)	1 (50%)	0	0	1 (50%)	0	0	0	0	0
